# Supplementary material for: Dynamics and determinants of land change in India: integrating satellite data with village socioeconomics
Source: Reg Environ Change. 2016 Oct 27;17(3):753–66. doi: 10.1007/s10113-016-1068-2 (PMC7064035; doi:10.1007/s10113-016-1068-2)
Supplement: Supplementary file 1 — Supplementary material 1 (XLS 458 kb) [file 10113_2016_1068_MOESM1_ESM.xls]

## Sheet: Info
Dataset S1: Supplementary data file to Meiyappan et al. (2016)
Description: The file provides sub-national level break-up of land-use and land-cover change (LULCC) for two decades: 1985-1995, and 1995-2005.
The sub-national units we use are states and union territories as per the administrative boundaries during the latest Indian census (2011). See: http://censusindia.gov.in/2011census/maps/maps2011.html
It should be noted that the state/union territoriy boundaries vary over time mostly due to political reasons, for example, due to formation of new states.
We used the 2011 administrative boundaries to estimate LULCC for both decades, so that estimates across decades are comparable for each state.
In total, we provide estimates for all the 28 states and 5 union territories (UT) (of 7). We did not map LULCC for two union territories: Andaman and Nicobar Island, and Lakshadweep that together cover ~0.25% of India's land area.
The 5 UTs we included area: Chandigarh, Dadra and nager Haveli, Daman and Diu, Delhi, and Puducherry.
Decadal estimates for each state/UT include:
1) Area gains, losses, and net changes in 11 land-use/cover categories as presented at national scale in the main paper, and
2) Land cover conversions. For brevity, for each state/UT we show only land cover conversions that are significant for that state/UT.
Here, we define a land cover conversion calculated for a state/UT as "significant" if the conversion area is >= 1% of the gross (total) land cover conversion area estimated for the respective state/union territory.
For comparison of state/UT land cover conversion estimates with national estimates, we also show the percentage contribution of each state/UT estimated land-cover conversion to its respective national total.
For national level estimates, please refer to Table S2.
See Table S5 for state-wise summary of key LULCC.
All areas have been rounded up to nearest integer.
All percentages have been rounded to nearest multiple of 0.05.

## Sheet: State_summary
DATA SUMMARY: REGIONAL HOTSPOTS OF LULCC
For each land-cover conversion, we summarize the top three states/union territories (UT) with maximum magnitude of area change. In addition, we analyzed the results by grouping the 33 states/UT into 6 regions to provide a broader regional perspective on LULCC. An associated discussion is provided in Supplementary Table SXX.
Please see subsequent excel worksheets for detailed state/UT-wise information on LULCC.
Broad regions grouping
North India = {CHANDIGARH, DELHI, HARYANA, HIMACHAL PRADESH, JAMMU & KASHMIR, PUNJAB, RAJASTHAN, UTTAR PRADESH, UTTARAKHAND}
West India = {DADRA & NAGAR HAVELI, DAMAN & DIU, GOA, GUJARAT, MAHARASHTRA}
South India = {ANDHRA PRADESH, KARNATAKA, KERALA, PUDUCHERRY, TAMILNADU}
East India = {BIHAR, JHARKHAND, ODISHA, WEST BENGAL}
Central India = {CHHATTISGARH, MADHYA PRADESH}
North-East India = {ARUNACHAL PRADESH, ASSAM, MANIPUR, MEGHALAYA, MIZORAM, NAGALAND, SIKKIM, TRIPURA}
Abbreviation: NT - National Total of the respective land cover conversion
1985-1995															1995-2005
Area Losses															Area Losses
		First Highest		Second Highest		Third Highest			First Highest		Second Highest						First Highest		Second Highest		Third Highest			First Highest		Second Highest
LULC Classes	NT (km2/decade)	STATE	% of NT	STATE	% of NT	STATE	% of NT		REGION	% of NT	REGION	% of NT			LULC Classes	NT (km2/decade)	STATE	% of NT	STATE	% of NT	STATE	% of NT		REGION	% of NT	REGION	% of NT
Cropland	59222	GUJARAT	20.6	MADHYA PRADESH	18.3	TAMILNADU	13.2		South India	31.8	West India	26.8			Fallow	88940	RAJASTHAN	39.3	GUJARAT	19.5	TAMILNADU	12.4		North India	43.4	West India	21.9
Fallow	28906	TAMILNADU	25.5	RAJASTHAN	17.7	MAHARASHTRA	15.8		South India	43.3	North India	23.4			Cropland	61472	RAJASTHAN	30.6	MADHYA PRADESH	14.1	TAMILNADU	14.1		North India	36.5	South India	31.9
Forest	23812	ODISHA	23.7	MADHYA PRADESH	15.1	KARNATAKA	8		East India	25.9	North India	19.7			Forest	25776	MADHYA PRADESH	19.2	ODISHA	16.1	JAMMU & KASHMIR	14.2		North India	24.2	Central India	21.5
Shrubland	15421	MAHARASHTRA	18.9	ODISHA	13.4	MADHYA PRADESH	11.8		South India	28.4	West India	19.8			Shrubland	22393	MADHYA PRADESH	18.8	TAMILNADU	17	RAJASTHAN	16.8		North India	32.7	South India	27.9
Others	8852	UTTARAKHAND	50.5	JAMMU & KASHMIR	28.9	SIKKIM	10.5		North India	89.6	North-East India	10.5			Water bodies	12341	ANDHRA PRADESH	19.2	RAJASTHAN	13.6	UTTAR PRADESH	10.8		South India	32.3	North India	28.6
Plantations	8492	TAMILNADU	56.1	KARNATAKA	29.5	KERALA	4.3		South India	92.7	Central India	1.8			Plantations	10525	TAMILNADU	54.6	KARNATAKA	26.3	ANDHRA PRADESH	8.4		South India	93.1	North India	2.4
Wasteland	8089	RAJASTHAN	64	GUJARAT	10.7	TAMILNADU	7.5		North India	67.4	West India	11.9			Barren	8549	JAMMU & KASHMIR	46.4	UTTARAKHAND	18.8	HIMACHAL PRADESH	12.4		North India	80.6	North-East India	8.5
Water bodies	7965	UTTAR PRADESH	19.8	BIHAR	13.8	ASSAM	13.3		East India	26.8	North India	25.4			Wasteland	8527	RAJASTHAN	34.8	GUJARAT	33.2	TAMILNADU	19		North India	36.7	West India	33.9
Grassland	5441	JAMMU & KASHMIR	56.1	HIMACHAL PRADESH	17.6	ASSAM	16		North India	76	North-East India	17.7			Others	6294	JAMMU & KASHMIR	60.6	HIMACHAL PRADESH	19.1	UTTARAKHAND	10.9		North India	90.5	North-East India	9.3
Barren	3855	JAMMU & KASHMIR	67.5	UTTARAKHAND	8.6	ANDHRA PRADESH	4.9		North India	82.4	South India	7.2			Grassland	5607	JAMMU & KASHMIR	39.7	HIMACHAL PRADESH	27.8	ASSAM	12.2		North India	75	North-East India	15.2
Built-up	308	PUNJAB	30.3	JAMMU & KASHMIR	11.4	RAJASTHAN	9.4		North India	56.5	South India	12.2			Built-up	442	ANDHRA PRADESH	16.9	RAJASTHAN	16.8	PUNJAB	11.2		North India	41.3	South India	28.2
Area Gains															Area Gains
		First Highest		Second Highest		Third Highest			First Highest		Second Highest						First Highest		Second Highest		Third Highest			First Highest		Second Highest
LULC Classes	NT (km2/decade)	STATE	% of NT	STATE	% of NT	STATE	% of NT		REGION	% of NT	REGION	% of NT			LULC Classes	NT (km2/decade)	STATE	% of NT	STATE	% of NT	STATE	% of NT		REGION	% of NT	REGION	% of NT
Cropland	56133	RAJASTHAN	19.4	TAMILNADU	17.4	MAHARASHTRA	13.3		South India	32.9	North India	23			Cropland	119278	RAJASTHAN	31.3	GUJARAT	15.7	TAMILNADU	14.7		North India	36.7	South India	23.1
Fallow	43525	GUJARAT	26.6	MADHYA PRADESH	20.1	TAMILNADU	17.4		South India	32.6	West India	29.3			Fallow	44443	RAJASTHAN	33.9	MADHYA PRADESH	17.2	TAMILNADU	15.7		North India	35.9	South India	33.5
Shrubland	17593	MADHYA PRADESH	20.6	ODISHA	18.1	RAJASTHAN	11.8		North India	31.9	East India	23.8			Shrubland	23941	RAJASTHAN	27.7	ODISHA	13.9	MADHYA PRADESH	13.6		North India	42.6	East India	19
Water bodies	12613	ANDHRA PRADESH	16.4	MAHARASHTRA	12.4	ASSAM	11.6		South India	31.7	West India	18.6			Water bodies	11381	ASSAM	12.8	GUJARAT	11.7	ANDHRA PRADESH	11.7		South India	26.4	East India	18.8
Barren	9612	JAMMU & KASHMIR	42	UTTARAKHAND	35.6	SIKKIM	9.7		North India	86.7	North-East India	9.7			Plantations	11152	TAMILNADU	46.5	KARNATAKA	33.9	ANDHRA PRADESH	8		South India	93.8	West India	2.6
Plantations	8912	TAMILNADU	43.5	KARNATAKA	29.2	ANDHRA PRADESH	12.7		South India	90.4	East India	3.4			Forest	7441	MADHYA PRADESH	22.7	RAJASTHAN	17.5	ODISHA	9.4		Central India	29.9	North India	25.6
Built-up	6440	MAHARASHTRA	19	UTTAR PRADESH	12.4	KARNATAKA	11		South India	31.4	North India	27.8			Grassland	7394	JAMMU & KASHMIR	63.9	HIMACHAL PRADESH	19.4	ASSAM	9.3		North India	85.2	North-East India	10.4
Forest	5998	MADHYA PRADESH	20.3	JAMMU & KASHMIR	16	ODISHA	10.4		North India	33.6	Central India	26.3			Built-up	7318	PUNJAB	13.2	ANDHRA PRADESH	12.7	KARNATAKA	12.7		South India	40.8	North India	39.4
Grassland	3950	JAMMU & KASHMIR	34.9	HIMACHAL PRADESH	29.4	ASSAM	15.3		North India	77.6	North-East India	16.6			Barren	7139	JAMMU & KASHMIR	62.2	UTTARAKHAND	13.5	HIMACHAL PRADESH	9		North India	91.7	South India	3.6
Others	3346	JAMMU & KASHMIR	72.1	HIMACHAL PRADESH	23.9	UTTARAKHAND	3.2		North India	99.1	West India	0.9			Others	7137	JAMMU & KASHMIR	56.1	UTTARAKHAND	17.5	HIMACHAL PRADESH	15.1		North India	88.6	North-East India	11.4
Wasteland	2242	ODISHA	17.9	TAMILNADU	13.6	UTTARAKHAND	12.6		North India	34	East India	21			Wasteland	4243	RAJASTHAN	51.6	GUJARAT	19	MADHYA PRADESH	7		North India	57.3	West India	19.6
Land cover conversions (Note: For brevity, we included only land-cover conversions that were significant at national scale (land-cover conversion area ≥ 1% of the sum of all land-cover conversions)															Land cover conversions (Note: For brevity, we included only land-cover conversions that were significant at national scale (land-cover conversion area ≥ 1% of the sum of all land-cover conversions)
		First Highest		Second Highest		Third Highest			First Highest		Second Highest						First Highest		Second Highest		Third Highest			First Highest		Second Highest
Land cover conversion	NT (km2/decade)	STATE	% of NT	STATE	% of NT	STATE	% of NT		REGION	% of NT	REGION	% of NT			Land cover conversion	NT (km2/decade)	STATE	% of NT	STATE	% of NT	STATE	% of NT		REGION	% of NT	REGION	% of NT
Cropland → Fallow	36913	GUJARAT	30	MADHYA PRADESH	20.9	TAMILNADU	14		West India	33.2	South India	27.6			Fallow → Cropland	80263	RAJASTHAN	41.6	GUJARAT	20.9	MADHYA PRADESH	11.9		North India	45.5	West India	23.5
Fallow → Cropland	22828	TAMILNADU	24.9	RAJASTHAN	19.3	MAHARASHTRA	18.6		South India	43.1	West India	23.8			Cropland → Fallow	34523	RAJASTHAN	36.6	MADHYA PRADESH	18.7	KARNATAKA	13		North India	38.7	South India	27.7
Forest → Cropland	9217	ODISHA	28.3	MADHYA PRADESH	15.9	CHHATTISGARH	9		East India	32.4	Central India	24.9			Shrubland → Cropland	10261	MADHYA PRADESH	27.1	TAMILNADU	17.9	RAJASTHAN	14.9		Central India	32.6	South India	25.9
Shrubland → Cropland	8500	MAHARASHTRA	26	ODISHA	19.1	RAJASTHAN	12.6		West India	27.1	South India	22.4			Forest → Cropland	9032	MADHYA PRADESH	22.5	ODISHA	13.5	ASSAM	10.7		North-East India	28	Central India	27.1
Cropland → Water bodies	7462	ANDHRA PRADESH	24	MAHARASHTRA	16.2	KARNATAKA	11.9		South India	39	West India	22.3			Forest → Shrubland	8256	ODISHA	34.3	MADHYA PRADESH	25.6	RAJASTHAN	12.9		East India	35.1	Central India	26.6
Forest → Shrubland	7330	ODISHA	39.3	MADHYA PRADESH	16.8	RAJASTHAN	12.1		East India	40.1	Central India	18.2			Water bodies → Cropland	7515	ANDHRA PRADESH	26.8	MAHARASHTRA	14.5	TAMILNADU	9.3		South India	39.4	North India	21.4
Others → Barren	6124	UTTARAKHAND	54.5	JAMMU & KASHMIR	25.5	SIKKIM	15.1		North India	85	North-East India	15.1			Cropland → Shrubland	6884	RAJASTHAN	61.3	MADHYA PRADESH	9.5	ODISHA	6.3		North India	64.6	South India	10.7
Wasteland → Cropland	5848	RAJASTHAN	83.4	GUJARAT	7.2	TAMILNADU	4		North India	83.6	West India	7.6			Plantations → Cropland	6531	TAMILNADU	66	KARNATAKA	15.4	ANDHRA PRADESH	10.7		South India	93.6	West India	2.3
Plantations → Cropland	4600	TAMILNADU	62.1	KARNATAKA	28.2	ANDHRA PRADESH	2.7		South India	93.7	East India	1.8			Cropland → Water bodies	5694	ANDHRA PRADESH	17.3	ASSAM	11.4	TAMILNADU	10.2		South India	37	East India	20.8
Water bodies → Cropland	4384	UTTAR PRADESH	17.9	ANDHRA PRADESH	15.1	BIHAR	13.5		East India	27.3	South India	25.1			Cropland → Plantations	5506	TAMILNADU	53.9	KARNATAKA	26.5	ANDHRA PRADESH	12.6		South India	95.6	West India	3
Cropland → Shrubland	4275	MADHYA PRADESH	45.6	RAJASTHAN	15.8	ANDHRA PRADESH	10.2		Central India	48	North India	19.3			Cropland → Built-up	4122	PUNJAB	22.4	TAMILNADU	11	ANDHRA PRADESH	8.6		North India	53.9	South India	25.1
Cropland → Plantations	4186	TAMILNADU	48.3	KARNATAKA	25.5	ANDHRA PRADESH	17.9		South India	92.4	West India	2.7			Wasteland → Cropland	3759	RAJASTHAN	36	GUJARAT	30.6	TAMILNADU	21.9		North India	38.7	West India	30.9
Cropland → Built-up	3591	MAHARASHTRA	17.9	UTTAR PRADESH	10.2	GUJARAT	8.8		North India	31.7	West India	26.7			Barren → Others	3660	JAMMU & KASHMIR	37.6	UTTARAKHAND	30.7	SIKKIM	19.2		North India	80.9	North-East India	19.2
Plantations → Fallow	2445	TAMILNADU	64.4	KARNATAKA	32.9	KERALA	1.9		South India	99.6	North India	0.3			Shrubland → Fallow	3396	TAMILNADU	39	RAJASTHAN	19.8	MADHYA PRADESH	18.8		South India	55	North India	20.4
Cropland → Forest	1925	MADHYA PRADESH	33.9	ODISHA	14.2	CHHATTISGARH	10.2		Central India	44.1	East India	17.8			Shrubland → Forest	2732	RAJASTHAN	33.3	MADHYA PRADESH	22.6	ODISHA	15.9		North India	41	Central India	24.9
Fallow → Plantations	1799	TAMILNADU	70.7	KARNATAKA	11.8	WEST BENGAL	6.4		South India	86.6	East India	7.5			Cropland → Forest	2652	MADHYA PRADESH	32.2	CHHATTISGARH	15.9	ANDHRA PRADESH	10.6		Central India	48.1	South India	22.1
Forest → Plantations	1719	KARNATAKA	58.2	KERALA	18.8	ANDHRA PRADESH	8.2		South India	89.6	West India	4.2
Shrubland → Forest	1707	MADHYA PRADESH	25.6	ODISHA	17.9	RAJASTHAN	15.5		Central India	29.7	North India	22.5
% of Forest area loss (excl. Union Territories)
STATE	%	REGION	%
For decade: 1985-1995 (relative to 1985 forest area of the corresponding region/state)
First Highest: ODISHA	10.8	First Highest: East India	6.5
Second Highest: HIMACHAL PRADESH	7.3	Second Highest: North India	3.5
Third Highest: KARNATAKA	6.3
For decade: 1995-2005 (relative to 1995 forest area of the corresponding region/state)
First Highest: ODISHA	8.8	First Highest: East India	5.1
Second Highest: GUJARAT	8.1	Second Highest: North India	4.7
Third Highest: JAMMU & KASHMIR	7.8

## Sheet: Andhra Pradesh
State Name: Andhra Pradesh
State area (2011 census): 275145 km2
										Abbreviation: NT - National Total of the respective land cover conversion
Gains, Losses, and Net Changes (km2/decade)									Land cover conversions (Area in km2/decade)
	1985-1995			1995-2005					1985-1995					1995-2005
LULC Classes	Gains	Losses	Net Change	Gains	Losses	Net Change			From	To	Area	% of NT		From	To	Area	% of NT
Barren	86	-186	-100	173	-103	70			Cropland	Water bodies	1784	23.9		Water bodies	Cropland	2007	26.7
Built-up	561	-19	542	929	-75	854			Cropland	Fallow	1364	3.7		Fallow	Cropland	1326	1.65
Cropland	3501	-4741	-1240	5371	-3772	1599			Fallow	Cropland	1253	5.5		Cropland	Fallow	1133	3.3
Fallow	1556	-1597	-41	1547	-1994	-447			Shrubland	Cropland	868	10.2		Cropland	Water bodies	981	17.25
Forest	458	-1247	-789	668	-1441	-773			Cropland	Plantations	749	17.9		Plantations	Cropland	697	10.65
Grassland	6	-1	5	1	-1	0			Water bodies	Cropland	660	15.05		Cropland	Plantations	691	12.55
Others	0	0	0	1	-2	-1			Forest	Cropland	566	6.15		Shrubland	Cropland	624	6.1
Plantations	1124	-242	882	891	-875	16			Forest	Shrubland	470	6.4		Forest	Cropland	617	6.85
Shrubland	1156	-1589	-433	927	-1298	-371			Cropland	Shrubland	436	10.2		Fallow	Built-up	506	38.6
Water bodies	2065	-963	1102	1323	-2359	-1036			Cropland	Built-up	246	6.85		Forest	Shrubland	469	5.7
Wasteland	128	-58	70	215	-124	91			Shrubland	Plantations	192	21.6		Cropland	Built-up	353	8.55
									Water bodies	Forest	164	43.45		Cropland	Forest	281	10.6
									Shrubland	Forest	149	8.75		Cropland	Shrubland	260	3.8
									Forest	Plantations	140	8.15		Shrubland	Fallow	239	7.05
									Fallow	Built-up	135	14.35		Forest	Water bodies	189	12.1
									Shrubland	Built-up	128	18.15		Shrubland	Forest	150	5.5
									Cropland	Forest	127	6.6		Shrubland	Barren	136	9.1
									Plantations	Cropland	124	2.7
									Shrubland	Water bodies	123	9.9
									Barren	Shrubland	121	11.65

## Sheet: Arunachal Pradesh
State Name: Arunachal Pradesh
State area (2011 census): 85741 km2
										Abbreviation: NT - National Total of the respective land cover conversion
Gains, Losses, and Net Changes (km2/decade)									Land cover conversions (Area in km2/decade)
	1985-1995			1995-2005					1985-1995					1995-2005
LULC Classes	Gains	Losses	Net Change	Gains	Losses	Net Change			From	To	Area	% of NT		From	To	Area	% of NT
Barren	1	-2	-1	3	-1	2			Forest	Cropland	447	4.85		Others	Forest	404	71.75
Built-up	25	-1	24	8	-1	7			Grassland	Water bodies	45	5.1		Forest	Cropland	376	4.15
Cropland	517	-30	487	404	-37	367			Water bodies	Wasteland	36	8.5		Others	Shrubland	121	15.5
Fallow	3	-21	-18	4	-2	2			Forest	Water bodies	26	2.85		Water bodies	Wasteland	46	7.95
Forest	22	-520	-498	415	-478	-63			Forest	Built-up	23	8.05		Forest	Water bodies	36	2.3
Grassland	51	-90	-39	69	-51	18			Grassland	Cropland	23	5.2		Water bodies	Grassland	34	4.7
Others	3	-2	1	3	-526	-523			Fallow	Cropland	20	0.1		Wasteland	Water bodies	34	4.65
Plantations	1	-2	-1	9	-5	4			Wasteland	Water bodies	18	4.6		Forest	Grassland	28	2.95
Shrubland	19	-13	6	150	-10	140			Water bodies	Grassland	18	2.65		Grassland	Water bodies	25	3.15
Water bodies	100	-82	18	112	-106	6			Cropland	Grassland	18	18.35		Grassland	Wasteland	21	90.3
Wasteland	48	-26	22	77	-37	40			Water bodies	Cropland	16	0.35		Cropland	Water bodies	17	0.3
									Grassland	Forest	15	2.4		Forest	Shrubland	16	0.2
									Forest	Grassland	11	1.3		Water bodies	Shrubland	13	0.9
									Forest	Shrubland	11	0.15
									Shrubland	Cropland	10	0.1

## Sheet: Assam
State Name: Assam
State area (2011 census): 81413 km2
										Abbreviation: NT - National Total of the respective land cover conversion
Gains, Losses, and Net Changes (km2/decade)									Land cover conversions (Area in km2/decade)
	1985-1995			1995-2005					1985-1995					1995-2005
LULC Classes	Gains	Losses	Net Change	Gains	Losses	Net Change			From	To	Area	% of NT		From	To	Area	% of NT
Barren	1	0	1	1	-1	0			Grassland	Water bodies	709	80.7		Forest	Cropland	959	10.6
Built-up	24	-19	5	17	-7	10			Forest	Cropland	618	6.7		Cropland	Water bodies	645	11.35
Cropland	1297	-667	630	1400	-853	547			Water bodies	Grassland	541	80.05		Grassland	Water bodies	622	78.35
Fallow	1	-1	0	1	-1	0			Cropland	Water bodies	488	6.55		Water bodies	Grassland	565	77.95
Forest	266	-947	-681	160	-1191	-1031			Water bodies	Cropland	462	10.55		Water bodies	Cropland	328	4.35
Grassland	604	-869	-265	686	-684	2			Forest	Water bodies	214	23.35		Forest	Water bodies	166	10.6
Others	0	0	0	0	0	0			Grassland	Cropland	151	34.05		Cropland	Forest	114	4.3
Plantations	45	-59	-14	24	-67	-43			Cropland	Forest	138	7.15		Cropland	Grassland	87	29.45
Shrubland	42	-88	-46	13	-12	1			Shrubland	Forest	62	3.65		Grassland	Cropland	55	6.3
Water bodies	1463	-1058	405	1452	-949	503			Plantations	Cropland	45	1		Plantations	Cropland	48	0.75
Wasteland	7	-42	-35	20	-8	12			Forest	Shrubland	39	0.55
									Water bodies	Forest	39	10.35

## Sheet: Bihar
State Name: Bihar
State area (2011 census): 94638 km2
										Abbreviation: NT - National Total of the respective land cover conversion
Gains, Losses, and Net Changes (km2/decade)									Land cover conversions (Area in km2/decade)
	1985-1995			1995-2005					1985-1995					1995-2005
LULC Classes	Gains	Losses	Net Change	Gains	Losses	Net Change			From	To	Area	% of NT		From	To	Area	% of NT
Barren	9	-46	-37	6	-14	-8			Fallow	Cropland	733	3.2		Cropland	Fallow	792	2.3
Built-up	67	-1	66	140	-1	139			Cropland	Fallow	639	1.75		Water bodies	Cropland	455	6.05
Cropland	1379	-1136	243	808	-1330	-522			Water bodies	Cropland	591	13.5		Cropland	Water bodies	375	6.6
Fallow	842	-1306	-464	822	-743	79			Cropland	Water bodies	368	4.95		Water bodies	Shrubland	366	25.6
Forest	1	-1	0	1	-1	0			Water bodies	Shrubland	292	31.25		Fallow	Cropland	331	0.4
Grassland	45	-19	26	6	-4	2			Fallow	Shrubland	265	17.55		Shrubland	Water bodies	262	25.65
Others	0	0	0	0	0	0			Fallow	Water bodies	240	18.6		Fallow	Shrubland	211	8.45
Plantations	46	-8	38	2	-10	-8			Water bodies	Fallow	202	28.3		Fallow	Water bodies	188	16.4
Shrubland	672	-270	402	658	-325	333			Shrubland	Water bodies	195	15.65		Cropland	Built-up	108	2.6
Water bodies	839	-1092	-253	837	-862	-25			Cropland	Shrubland	58	1.35		Cropland	Shrubland	55	0.8
Wasteland	11	-35	-24	34	-24	10			Shrubland	Cropland	50	0.6
									Barren	Shrubland	45	4.35
									Cropland	Built-up	42	1.15
									Fallow	Grassland	40	33.5

## Sheet: Chandigarh
State Name: Chandigarh
State area (2011 census): 113 km2
										Abbreviation: NT - National Total of the respective land cover conversion
Gains, Losses, and Net Changes (km2/decade)									Land cover conversions (Area in km2/decade)
	1985-1995			1995-2005					1985-1995					1995-2005
LULC Classes	Gains	Losses	Net Change	Gains	Losses	Net Change			From	To	Area	% of NT		From	To	Area	% of NT
Barren	0	0	0	0	0	0			Cropland	Built-up	19	0.55		Cropland	Built-up	21	0.5
Built-up	19	-1	18	22	-2	20			Cropland	Forest	1	<0.05		Cropland	Forest	4	0.15
Cropland	1	-20	-19	1	-25	-24								Built-up	Cropland	1	0.35
Fallow	0	0	0	0	0	0								Forest	Built-up	1	0.4
Forest	1	-1	0	4	-1	3
Grassland	0	0	0	0	0	0
Others	0	0	0	0	0	0
Plantations	0	0	0	1	0	1
Shrubland	0	0	0	0	0	0
Water bodies	1	0	1	1	-1	0
Wasteland	0	0	0	0	0	0

## Sheet: Chhattisgarh
State Name: Chhattisgarh
State area (2011 census): 135619 km2
										Abbreviation: NT - National Total of the respective land cover conversion
Gains, Losses, and Net Changes (km2/decade)									Land cover conversions (Area in km2/decade)
	1985-1995			1995-2005					1985-1995					1995-2005
LULC Classes	Gains	Losses	Net Change	Gains	Losses	Net Change			From	To	Area	% of NT		From	To	Area	% of NT
Barren	56	-29	27	15	-67	-52			Forest	Cropland	825	8.95		Shrubland	Cropland	573	5.6
Built-up	117	-6	111	38	-14	24			Fallow	Cropland	701	3.05		Fallow	Cropland	528	0.65
Cropland	1875	-907	968	1604	-838	766			Cropland	Fallow	432	1.15		Cropland	Forest	422	15.9
Fallow	510	-734	-224	377	-565	-188			Shrubland	Cropland	226	2.65		Forest	Cropland	411	4.55
Forest	365	-1041	-676	540	-591	-51			Cropland	Forest	195	10.15		Cropland	Fallow	342	1
Grassland	0	0	0	0	0	0			Forest	Shrubland	106	1.45		Forest	Shrubland	83	1
Others	0	0	0	0	0	0			Cropland	Shrubland	101	2.35		Forest	Plantations	71	4.2
Plantations	7	-150	-143	74	-13	61			Cropland	Built-up	100	2.8		Shrubland	Forest	61	2.25
Shrubland	330	-385	-55	160	-671	-511			Wasteland	Shrubland	96	13.1		Water bodies	Cropland	44	0.6
Water bodies	159	-116	43	59	-66	-7			Plantations	Cropland	74	1.6		Wasteland	Shrubland	36	2.15
Wasteland	55	-106	-51	9	-51	-42			Shrubland	Forest	70	4.1		Barren	Cropland	31	5.75
									Plantations	Forest	67	53.05
									Forest	Water bodies	61	6.65
									Cropland	Water bodies	55	0.75
									Shrubland	Fallow	52	3.75
									Water bodies	Wasteland	40	9.45
									Water bodies	Cropland	38	0.85

## Sheet: Dadra & Nager Haveli
State Name: Dadra & Nager Haveli
State area (2011 census): 500 km2
										Abbreviation: NT - National Total of the respective land cover conversion
Gains, Losses, and Net Changes (km2/decade)									Land cover conversions (Area in km2/decade)
	1985-1995			1995-2005					1985-1995					1995-2005
LULC Classes	Gains	Losses	Net Change	Gains	Losses	Net Change			From	To	Area	% of NT		From	To	Area	% of NT
Barren	0	-1	-1	0	-1	-1			Forest	Shrubland	2	0.05		Forest	Shrubland	12	0.15
Built-up	1	-1	0	2	-1	1			Forest	Cropland	2	<0.05		Forest	Cropland	10	0.1
Cropland	2	-1	1	18	-12	6			Fallow	Water bodies	2	0.15		Fallow	Cropland	5	<0.05
Fallow	1	-2	-1	8	-7	1			Water bodies	Forest	1	0.25		Cropland	Water bodies	5	0.1
Forest	1	-4	-3	3	-28	-25			Water bodies	Shrubland	1	0.1		Cropland	Plantations	5	0.1
Grassland	0	0	0	0	0	0								Forest	Fallow	4	0.4
Others	0	0	0	0	0	0								Cropland	Fallow	2	<0.05
Plantations	1	-1	0	6	-2	4								Forest	Water bodies	2	0.15
Shrubland	3	-1	2	12	-2	10								Plantations	Cropland	2	0.05
Water bodies	2	-1	1	7	-3	4								Water bodies	Fallow	2	0.2
Wasteland	0	0	0	0	0	0								Forest	Built-up	2	0.8
														Shrubland	Forest	1	0.05
														Water bodies	Forest	1	0.2
														Fallow	Forest	1	0.25
														Shrubland	Fallow	1	<0.05
														Water bodies	Cropland	1	<0.05
														Cropland	Forest	1	0.05

## Sheet: Daman & Diu
State Name: Daman & Diu
State area (2011 census): 111 km2
										Abbreviation: NT - National Total of the respective land cover conversion
Gains, Losses, and Net Changes (km2/decade)									Land cover conversions (Area in km2/decade)
	1985-1995			1995-2005					1985-1995					1995-2005
LULC Classes	Gains	Losses	Net Change	Gains	Losses	Net Change			From	To	Area	% of NT		From	To	Area	% of NT
Barren	0	0	0	0	0	0			Water bodies	Cropland	1	<0.05		Cropland	Fallow	8	<0.05
Built-up	0	-1	-1	7	-1	6			Wasteland	Cropland	1	<0.05		Cropland	Built-up	6	0.15
Cropland	1	0	1	2	-17	-15								Cropland	Plantations	4	0.05
Fallow	0	0	0	8	-1	7								Cropland	Wasteland	1	<0.05
Forest	1	0	1	0	-2	-2								Plantations	Cropland	1	<0.05
Grassland	0	0	0	0	0	0								Water bodies	Plantations	1	0.3
Others	0	0	0	0	0	0								Wasteland	Plantations	1	0.55
Plantations	1	0	1	5	-1	4								Forest	Cropland	1	<0.05
Shrubland	0	0	0	0	0	0								Water bodies	Built-up	1	0.7
Water bodies	0	-1	-1	1	-2	-1								Water bodies	Cropland	1	<0.05
Wasteland	0	-1	-1	1	-1	0								Forest	Built-up	1	0.4
														Forest	Fallow	1	0.1
														Cropland	Water bodies	1	<0.05

[truncated: 25 more sheets: Delhi, Goa, Gujarat, Haryana, Himachal Pradesh, Jammu& Kashmir, Jharkhand, Karnataka, Kerala, Madhya Pradesh, Maharashtra, Manipur, Meghalaya, Mizoram, Nagaland, Odisha, Puducherry, Punjab, Rajasthan, Sikkim …]
