# Supplementary material for: Dynamics and determinants of land change in India: integrating satellite data with village socioeconomics
Source: Reg Environ Change. 2016 Oct 27;17(3):753–66. doi: 10.1007/s10113-016-1068-2 (PMC7064035; doi:10.1007/s10113-016-1068-2)
Supplement: Supplementary file 2 — Supplementary material 2 (XLS 541 kb) [file 10113_2016_1068_MOESM2_ESM.xls]

## Sheet: Info
Dataset S2: Supplementary data file to Meiyappan et al. (2016)
Description: The file provides sub-national level break-up of land-use and land-cover change (LULCC) for two decades: 1985-1995, and 1995-2005.
The sub-national units we use are Agro-Ecological Zones (AEZ) as per Gajbhuye and Mandal (2000).
In total, we provide estimates for 19 AEZ. We did not map LULCC for two union territories (AEZ20): Andaman and Nicobar Island, and Lakshadweep that together cover ~0.25% of India's land area.
Decadal estimates for each AEZ include:
1) Area gains, losses, and net changes in 11 land-use/cover categories as presented at national scale in the main paper, and
2) Land cover conversions. For brevity, for each AEZ we show only land cover conversions that are significant for that AEZ.
Here, we define a land cover conversion calculated for a AEZ as "significant" if the conversion area is >= 1% of the gross (total) land cover conversion area estimated for the respective AEZ.
For comparison of AEZ land cover conversion estimates with national estimates, we also show the percentage contribution of each AEZ estimated land-cover conversion to its respective national total.
For national level estimates, please refer to section Table S2.
All areas have been rounded up to nearest integer.
All percentages have been rounded to nearest multiple of 0.05.
The below image shows the AEZ regions following Gajbhuye and Mandal (2000). The table provides characteristics of each AEZ. The image was created using ArcGIS 10.3.
AEZ reference: Gajbhiye, K. S., & Mandal, C. (2000). Agro-ecological zones, their soil resource and cropping systems. Status of Farm Mechanization in India, Cropping Systems, Status of Farm Mechanization in India, 1-32.
																Ecosystem type	AEZ	Physiography	Climate	Soils	Growing period
																Arid ecosystem	AEZ1	Western Himalayas	Cold arid	Shallow skeletal soil	<90 days
																	AEZ2	Western Plain, Kachchh and part of Kathiawar Peninsula	Hot arid	Desert and saline soil	<90 days
																	AEZ3	Karnataka Plateau (Rayalseema as inclusion)	Hot arid	Red and black soils	<90 days
																Semiarid ecosystem	AEZ4	Northern Plain and Central Highlands including Aravallis	Hot semi-arid	Alluvium-derived soils	90-150 days
																	AEZ5	Central Highlands (Malwa), Gujarat plain and Kathiawar Peninsula	Hot semi-arid	Medium and deep black soils	90-150 days
																	AEZ6	Deccan Plateau	Hot semi-arid	Shallow and medium black soils	90-150 days
																	AEZ7	Deccan plateau (Telangana) and Eastern Ghats	Hot semi-arid	Red and black soils	90-150 days
																	AEZ8	Eastern Ghats and Tamil Nadu Uplands and Deccan (Karnataka) Plateau	Hot semi-arid	Red loamy soils	90-150 days
																Subhumid ecosystem	AEZ9	Northern Plain	Hot subhumid (dry)	Alluvium-derived soils	150-180 days
																	AEZ10	Central Highlands (Malwa and Bundelkhand)	Hot subhumid	Red and black soils	150-210 days
																	AEZ11	Moderately to gently sloping Chattisgarh/Mahanadi Basin	Hot subhumid	Red and yellow soils	150-180 days
																	AEZ12	Eastern Plateau (Chhotanagpur) and Eastern Ghats	Hot subhumid	Red and lateritic soils	150-210 days
																	AEZ13	Eastern Plain	Hot subhumid (moist)	Alluvium-derived soils	180-210 days
																	AEZ14	Western Himalaya	Warm subhumid to humid (with inclusion of perhumid)	Brown forest and Podzolic soils	180-210+ days
																Humid-Perhumid ecosystem	AEZ15	Assam and Bengal Plain	Hot subhumid (moist) to humid (inclusion of perhumid)	Alluvium-derived soils	210+ days
																	AEZ16	Eastern Himalayas	Warm perhumid	Brown and red hill soils	270+ days
																	AEZ17	North-Eastern Hills (Purvachal)	Warm perhumid	Red and lateritic soils	270+ days
																Coastal ecosystem	AEZ18	Eastern Coastal Plain	Hot subhumid to semi-arid	Coastal and Deltaic alluvium-derived soils	90-210+ days
																	AEZ19	Western Ghats and Coastal Plain	Hot humid-perhumid	Red, lateritic and coastal alluvium-derived soils	210+ days
																Island ecosystem	AEZ20	Islands of Andaman-Nicobar and Lakshadweep	Hot humid to perhumid island	Red loamy and sandy soils	240+ days
																Note: AEZ20 is excluded from our analysis

## Sheet: Summary
DATA SUMMARY: REGIONAL HOTSPOTS OF LULCC
For each land-cover conversion, we summarize the top three AEZ with maximum magnitude of area change.
Please see subsequent excel worksheets for detailed AEZ-wise information on LULCC.
Abbreviation: NT - National Total of the respective land cover conversion
1985-1995										1995-2005
Area Losses										Area Losses
		First Highest		Second Highest		Third Highest						First Highest		Second Highest		Third Highest
LULC Classes	NT (km2/decade)	AEZ	% of NT	AEZ	% of NT	AEZ	% of NT			LULC Classes	NT (km2/decade)	AEZ	% of NT	AEZ	% of NT	AEZ	% of NT
Cropland	59222	AEZ 8	17.7	AEZ 4	16.1	AEZ10	11.7			Fallow	88940	AEZ 2	49.5	AEZ 8	15.3	AEZ 5	11.5
Fallow	28906	AEZ 8	33.1	AEZ 6	16.4	AEZ 4	13.1			Cropland	61472	AEZ 8	21.5	AEZ 2	20.3	AEZ 4	15.6
Forest	23812	AEZ12	25.7	AEZ19	13.8	AEZ10	10.1			Forest	25776	AEZ12	17.5	AEZ 5	11.1	AEZ10	10.1
Shrubland	15421	AEZ12	16.5	AEZ 6	16.2	AEZ 8	12.5			Shrubland	22393	AEZ 8	19	AEZ 4	16.5	AEZ 5	11.8
Others	8852	AEZ14	65.3	AEZ 1	24.3	AEZ16	10.5			Water bodies	12341	AEZ 4	11.7	AEZ 2	10.7	AEZ13	10
Plantations	8492	AEZ 8	67.4	AEZ18	15.4	AEZ19	10.6			Plantations	10525	AEZ 8	65.2	AEZ18	13.4	AEZ19	12.9
Wasteland	8089	AEZ 2	64.7	AEZ 4	9.4	AEZ 5	8.1			Barren	8549	AEZ14	39.9	AEZ 1	37.7	AEZ16	8.3
Water bodies	7965	AEZ13	19.5	AEZ15	17.7	AEZ 4	14.5			Wasteland	8527	AEZ 2	51.7	AEZ 8	17.1	AEZ 5	12.9
Grassland	5441	AEZ14	46	AEZ 1	28	AEZ15	16.9			Others	6294	AEZ 1	49.4	AEZ14	41.2	AEZ16	9.3
Barren	3855	AEZ 1	65.6	AEZ14	12.3	AEZ 3	4.1			Grassland	5607	AEZ14	44.9	AEZ 1	28.8	AEZ15	12.3
Built-up	308	AEZ 2	29.2	AEZ14	13.9	AEZ 4	10.4			Built-up	442	AEZ 2	20.9	AEZ18	19.6	AEZ12	12
Area Gains										Area Gains
		First Highest		Second Highest		Third Highest						First Highest		Second Highest		Third Highest
LULC Classes	NT (km2/decade)	AEZ	% of NT	AEZ	% of NT	AEZ	% of NT			LULC Classes	NT (km2/decade)	AEZ	% of NT	AEZ	% of NT	AEZ	% of NT
Cropland	56133	AEZ 8	22.4	AEZ 2	14.4	AEZ 6	12.7			Cropland	119278	AEZ 2	38.1	AEZ 8	15.7	AEZ 5	11.2
Fallow	43525	AEZ 8	24.2	AEZ 4	17.3	AEZ 2	14			Fallow	44443	AEZ 8	27.9	AEZ 2	22	AEZ 5	15.9
Shrubland	17593	AEZ12	19.7	AEZ 4	15.6	AEZ14	10.8			Shrubland	23941	AEZ 2	20.3	AEZ 4	15.4	AEZ12	15.2
Water bodies	12613	AEZ15	14.2	AEZ 6	13.8	AEZ13	11			Water bodies	11381	AEZ15	16.3	AEZ18	11.8	AEZ13	10.9
Barren	9612	AEZ14	53.9	AEZ 1	31.2	AEZ16	9.7			Plantations	11152	AEZ 8	60.3	AEZ19	15	AEZ18	14.5
Plantations	8912	AEZ 8	42.3	AEZ19	27.7	AEZ18	14.7			Forest	7441	AEZ10	18.8	AEZ 4	13.6	AEZ 5	10.8
Built-up	6440	AEZ 4	17.6	AEZ 6	14.7	AEZ19	13.6			Grassland	7394	AEZ14	54.8	AEZ 1	28.8	AEZ15	8.8
Forest	5998	AEZ14	13.8	AEZ12	13.2	AEZ 5	12.9			Built-up	7318	AEZ 4	18.1	AEZ 8	14.6	AEZ 7	11.3
Grassland	3950	AEZ14	48.7	AEZ 1	26.6	AEZ15	15.3			Barren	7139	AEZ 1	52.6	AEZ14	32	AEZ 2	3.9
Others	3346	AEZ 1	64	AEZ14	35.1	AEZ19	1			Others	7137	AEZ14	48	AEZ 1	40.7	AEZ16	11.4
Wasteland	2242	AEZ18	20.5	AEZ 4	19.6	AEZ 2	15.6			Wasteland	4243	AEZ 2	55.5	AEZ 4	16.8	AEZ18	6.6
Land cover conversions (Note: For brevity, we included only land-cover conversions that were significant at national scale (land-cover conversion area ≥ 1% of the sum of all land-cover conversions)										Land cover conversions (Note: For brevity, we included only land-cover conversions that were significant at national scale (land-cover conversion area ≥ 1% of the sum of all land-cover conversions)
		First Highest		Second Highest		Third Highest						First Highest		Second Highest		Third Highest
Land cover conversion	NT (km2/decade)	AEZ	% of NT	AEZ	% of NT	AEZ	% of NT			Land cover conversion	NT (km2/decade)	AEZ	% of NT	AEZ	% of NT	AEZ	% of NT
Cropland → Fallow	36913	AEZ 8	20.6	AEZ 4	18.7	AEZ 2	16			Fallow → Cropland	80263	AEZ 2	53.1	AEZ 8	13.3	AEZ 5	11.8
Fallow → Cropland	22828	AEZ 8	34.1	AEZ 6	19	AEZ 4	11.9			Cropland → Fallow	34523	AEZ 2	22.9	AEZ 8	22.8	AEZ 5	18.2
Forest → Cropland	9217	AEZ12	32.5	AEZ10	14.4	AEZ17	8			Shrubland → Cropland	10261	AEZ 8	18.3	AEZ 4	16.7	AEZ 5	15.7
Shrubland → Cropland	8500	AEZ 6	22.9	AEZ12	22	AEZ 8	10			Forest → Cropland	9032	AEZ12	16.6	AEZ17	14.2	AEZ 5	14.1
Cropland → Water bodies	7462	AEZ 6	19.7	AEZ 7	13.9	AEZ15	10.4			Forest → Shrubland	8256	AEZ12	34.5	AEZ10	13.3	AEZ 5	12.9
Forest → Shrubland	7330	AEZ12	40.2	AEZ19	15.3	AEZ 5	10.7			Water bodies → Cropland	7515	AEZ 6	14.9	AEZ 7	12.3	AEZ 4	9.6
Others → Barren	6124	AEZ14	62.9	AEZ 1	22.1	AEZ16	15.1			Cropland → Shrubland	6884	AEZ 2	41.5	AEZ 4	24.3	AEZ 8	7.3
Wasteland → Cropland	5848	AEZ 2	82	AEZ 5	7.5	AEZ 4	3.8			Plantations → Cropland	6531	AEZ 8	64.9	AEZ18	15.8	AEZ19	9.6
Plantations → Cropland	4600	AEZ 8	72.9	AEZ18	16.4	AEZ19	3.6			Cropland → Water bodies	5694	AEZ15	16.8	AEZ18	15.1	AEZ13	10
Water bodies → Cropland	4384	AEZ13	18.3	AEZ15	17.4	AEZ 4	13.5			Cropland → Plantations	5506	AEZ 8	62.9	AEZ18	19.9	AEZ19	7.9
Cropland → Shrubland	4275	AEZ 4	23.3	AEZ 5	20.5	AEZ10	18.6			Cropland → Built-up	4122	AEZ 4	26.6	AEZ 9	14.7	AEZ 8	11.6
Cropland → Plantations	4186	AEZ 8	50.9	AEZ18	19	AEZ19	14.7			Wasteland → Cropland	3759	AEZ 2	51.2	AEZ 8	20.6	AEZ 5	16.3
Cropland → Built-up	3591	AEZ 4	20.6	AEZ 6	15.3	AEZ 9	9.4			Barren → Others	3660	AEZ14	46.1	AEZ 1	34.8	AEZ16	19.2
Plantations → Fallow	2445	AEZ 8	75.5	AEZ18	12.9	AEZ19	11			Shrubland → Fallow	3396	AEZ 8	44.4	AEZ 4	20.9	AEZ 5	10.7
Cropland → Forest	1925	AEZ 5	21.5	AEZ12	16.1	AEZ10	15.6			Shrubland → Forest	2732	AEZ 4	26.5	AEZ 5	19.4	AEZ12	16.9
Fallow → Plantations	1799	AEZ 8	69.3	AEZ19	12.3	AEZ18	5.2			Cropland → Forest	2652	AEZ10	37.2	AEZ 8	10.2	AEZ11	8.9
Forest → Plantations	1719	AEZ19	67.6	AEZ 6	14.2	AEZ18	5.9
Shrubland → Forest	1707	AEZ12	22	AEZ10	17.2	AEZ 5	12.8

## Sheet: AEZ1
AEZ1: Western Himalayas
AEZ area: 148641 km2
										Abbreviation: NT - National Total of the respective land cover conversion
Gains, Losses, and Net Changes (km2/decade)									Land cover conversions (Area in km2/decade)
	1985-1995			1995-2005					1985-1995					1995-2005
LULC Classes	Gains	Losses	Net Change	Gains	Losses	Net Change			From	To	Area	% of NT		From	To	Area	% of NT
Barren	2994	-2528	466	3752	-3222	530			Others	Barren	1352	22.1		Others	Barren	1775	72.65
Built-up	0	0	0	0	0	0			Barren	Others	1230	87.45		Barren	Others	1271	34.75
Cropland	1	-10	-9	6	-25	-19			Grassland	Barren	1160	71.3		Barren	Grassland	1097	50.7
Fallow	0	0	0	0	0	0			Barren	Grassland	575	86.5		Forest	Others	937	72.85
Forest	585	-839	-254	190	-1712	-1522			Others	Grassland	449	31.6		Grassland	Barren	916	66.65
Grassland	1051	-1520	-469	2129	-1615	514			Barren	Shrubland	407	39.25		Barren	Shrubland	779	52.5
Others	2139	-2149	-10	2900	-3106	-206			Forest	Barren	399	32.35		Others	Grassland	689	31.5
Plantations	1	-1	0	1	-1	0			Forest	Others	392	63		Forest	Barren	526	40.45
Shrubland	546	-219	327	1724	-1149	575			Grassland	Others	326	31.1		Shrubland	Barren	503	33.65
Water bodies	61	-112	-51	165	-37	128			Barren	Forest	268	75.55		Others	Shrubland	461	59.1
Wasteland	1	-1	0	1	-1	0			Others	Forest	246	64.6		Grassland	Others	392	22.4
									Shrubland	Others	128	71.85		Shrubland	Others	299	70.55
									Others	Shrubland	94	14.45		Shrubland	Grassland	288	29.95
														Grassland	Shrubland	288	53.4
														Forest	Shrubland	185	2.25
														Others	Forest	117	20.8

## Sheet: AEZ2
AEZ2: Western Plain, Kachchh and part of Kathiawar Peninsula
AEZ area: 346263 km2
										Abbreviation: NT - National Total of the respective land cover conversion
Gains, Losses, and Net Changes (km2/decade)									Land cover conversions (Area in km2/decade)
	1985-1995			1995-2005					1985-1995					1995-2005
LULC Classes	Gains	Losses	Net Change	Gains	Losses	Net Change			From	To	Area	% of NT		From	To	Area	% of NT
Barren	47	-28	19	277	-375	-98			Cropland	Fallow	5904	16		Fallow	Cropland	42598	53.05
Built-up	167	-90	77	743	-93	650			Wasteland	Cropland	4794	82		Cropland	Fallow	7886	22.85
Cropland	8055	-6815	1240	45382	-12470	32912			Fallow	Cropland	2675	11.7		Cropland	Shrubland	2851	41.4
Fallow	6063	-2940	3123	9747	-43968	-34221			Shrubland	Cropland	475	5.6		Wasteland	Cropland	1923	51.15
Forest	259	-125	134	198	-1165	-967			Cropland	Water bodies	354	4.75		Wasteland	Fallow	1176	63.5
Grassland	17	-18	-1	16	-23	-7			Cropland	Wasteland	275	44.1		Wasteland	Shrubland	1143	68.4
Others	0	0	0	0	0	0			Fallow	Water bodies	183	14.2		Cropland	Wasteland	1036	68.15
Plantations	1	-2	-1	20	-7	13			Wasteland	Forest	167	71.05
Shrubland	224	-538	-314	4837	-789	4048
Water bodies	685	-81	604	1041	-1319	-278
Wasteland	349	-5231	-4882	2354	-4405	-2051
Note: Changes in water bodies area in AEZ2 includes changes observed within Rann of Kutch wetlands (in Gujarat state). These wetlands submerges in water during the rainy season and becomes dry during other seasons.
The reported large changes in water bodies area may be an artifact of using Landsat images from different seasons for the Rann of Kutch region.

## Sheet: AEZ3
AEZ3: Karnataka Plateau (Rayalseema as inclusion)
AEZ area: 47906 km2
										Abbreviation: NT - National Total of the respective land cover conversion
Gains, Losses, and Net Changes (km2/decade)									Land cover conversions (Area in km2/decade)
	1985-1995			1995-2005					1985-1995					1995-2005
LULC Classes	Gains	Losses	Net Change	Gains	Losses	Net Change			From	To	Area	% of NT		From	To	Area	% of NT
Barren	60	-155	-95	151	-43	108			Cropland	Water bodies	411	5.5		Cropland	Water bodies	443	7.8
Built-up	38	-1	37	127	-1	126			Fallow	Cropland	312	1.35		Fallow	Cropland	324	0.4
Cropland	513	-907	-394	760	-928	-168			Cropland	Fallow	242	0.65		Cropland	Fallow	300	0.85
Fallow	358	-400	-42	337	-519	-182			Cropland	Shrubland	179	4.2		Water bodies	Cropland	271	3.6
Forest	39	-298	-259	267	-116	151			Barren	Shrubland	124	11.95		Shrubland	Barren	128	8.55
Grassland	0	0	0	0	0	0			Forest	Fallow	85	6		Shrubland	Cropland	92	0.9
Others	0	0	0	0	0	0			Water bodies	Cropland	81	1.85		Fallow	Forest	86	20.55
Plantations	24	-1	23	33	-38	-5			Forest	Shrubland	67	0.9		Cropland	Forest	80	3
Shrubland	398	-87	311	120	-274	-154			Fallow	Water bodies	54	4.2		Fallow	Built-up	75	5.7
Water bodies	520	-98	422	456	-340	116			Forest	Cropland	53	0.6		Cropland	Shrubland	49	0.7
Wasteland	5	-7	-2	10	-2	8			Forest	Water bodies	51	5.55		Water bodies	Forest	42	8.2
									Shrubland	Cropland	47	0.55		Forest	Shrubland	37	0.45
									Forest	Barren	38	3.1		Forest	Cropland	36	0.4
									Cropland	Forest	30	1.55		Shrubland	Forest	36	1.3
									Cropland	Built-up	23	0.65		Cropland	Built-up	34	0.8
									Fallow	Shrubland	21	1.4		Plantations	Cropland	31	0.45

## Sheet: AEZ4
AEZ4: Northern Plain and Central Highlands including Aravallis
AEZ area: 323288 km2
										Abbreviation: NT - National Total of the respective land cover conversion
Gains, Losses, and Net Changes (km2/decade)									Land cover conversions (Area in km2/decade)
	1985-1995			1995-2005					1985-1995					1995-2005
LULC Classes	Gains	Losses	Net Change	Gains	Losses	Net Change			From	To	Area	% of NT		From	To	Area	% of NT
Barren	108	-128	-20	265	-122	143			Cropland	Fallow	6894	18.7		Fallow	Cropland	5945	7.4
Built-up	1131	-32	1099	1321	-50	1271			Fallow	Cropland	2708	11.85		Cropland	Fallow	5820	16.85
Cropland	4934	-9493	-4559	9106	-9555	-449			Cropland	Shrubland	996	23.3		Shrubland	Cropland	1707	16.65
Fallow	7508	-3763	3745	6992	-6738	254			Shrubland	Cropland	759	8.95		Cropland	Shrubland	1669	24.25
Forest	471	-1538	-1067	1007	-1807	-800			Cropland	Built-up	737	20.5		Cropland	Built-up	1093	26.5
Grassland	45	-47	-2	91	-38	53			Forest	Shrubland	672	9.15		Forest	Shrubland	1025	12.4
Others	0	0	0	0	0	0			Water bodies	Cropland	588	13.4		Shrubland	Forest	722	26.45
Plantations	132	-53	79	48	-71	-23			Forest	Cropland	586	6.35		Water bodies	Cropland	721	9.6
Shrubland	2737	-1539	1198	3687	-3677	10			Cropland	Water bodies	564	7.55		Shrubland	Fallow	707	20.8
Water bodies	997	-1148	-151	971	-1432	-461			Fallow	Shrubland	468	30.95		Cropland	Water bodies	545	9.55
Wasteland	439	-759	-320	712	-709	3			Wasteland	Shrubland	374	51.1		Fallow	Shrubland	492	19.65
									Shrubland	Fallow	311	22.3		Forest	Cropland	378	4.2
									Fallow	Water bodies	221	17.15		Water bodies	Shrubland	267	18.65
									Fallow	Built-up	219	23.3		Wasteland	Cropland	258	6.85
									Wasteland	Cropland	217	3.7
									Shrubland	Forest	198	11.6

## Sheet: AEZ5
AEZ5: Central Highlands (Malwa), Gujarat plain and Kathiawar Peninsula
AEZ area: 175741 km2
										Abbreviation: NT - National Total of the respective land cover conversion
Gains, Losses, and Net Changes (km2/decade)									Land cover conversions (Area in km2/decade)
	1985-1995			1995-2005					1985-1995					1995-2005
LULC Classes	Gains	Losses	Net Change	Gains	Losses	Net Change			From	To	Area	% of NT		From	To	Area	% of NT
Barren	30	-52	-22	50	-148	-98			Cropland	Fallow	3969	10.75		Fallow	Cropland	9441	11.75
Built-up	341	-11	330	201	-14	187			Fallow	Cropland	1004	4.4		Cropland	Fallow	6263	18.15
Cropland	1996	-5749	-3753	13308	-7349	5959			Cropland	Shrubland	877	20.5		Shrubland	Cropland	1606	15.65
Fallow	4765	-1199	3566	7039	-10147	-3108			Forest	Shrubland	783	10.7		Forest	Cropland	1266	14
Forest	774	-1829	-1055	802	-2853	-2051			Forest	Fallow	646	45.7		Forest	Shrubland	1060	12.85
Grassland	2	-4	-2	13	-1	12			Wasteland	Cropland	437	7.45		Wasteland	Cropland	613	16.3
Others	0	0	0	0	0	0			Cropland	Forest	414	21.5		Shrubland	Forest	530	19.4
Plantations	25	-2	23	33	-12	21			Cropland	Built-up	294	8.2		Cropland	Shrubland	467	6.8
Shrubland	1848	-600	1248	2057	-2634	-577			Forest	Cropland	279	3.05		Wasteland	Water bodies	400	54.45
Water bodies	359	-80	279	1085	-502	583			Shrubland	Cropland	220	2.6		Fallow	Shrubland	376	15
Wasteland	40	-654	-614	171	-1100	-929			Shrubland	Forest	219	12.85		Shrubland	Fallow	363	10.7
									Cropland	Water bodies	163	2.2		Water bodies	Cropland	326	4.35
									Shrubland	Fallow	108	7.75		Forest	Fallow	268	26.85
														Cropland	Water bodies	248	4.35

## Sheet: AEZ6
AEZ6: Deccan Plateau
AEZ area: 306115 km2
										Abbreviation: NT - National Total of the respective land cover conversion
Gains, Losses, and Net Changes (km2/decade)									Land cover conversions (Area in km2/decade)
	1985-1995			1995-2005					1985-1995					1995-2005
LULC Classes	Gains	Losses	Net Change	Gains	Losses	Net Change			From	To	Area	% of NT		From	To	Area	% of NT
Barren	64	-64	0	37	-11	26			Fallow	Cropland	4323	18.95		Fallow	Cropland	2675	3.35
Built-up	946	-7	939	266	-19	247			Shrubland	Cropland	1946	22.9		Water bodies	Cropland	1118	14.9
Cropland	7109	-4101	3008	4846	-1023	3823			Cropland	Fallow	1596	4.3		Shrubland	Cropland	761	7.4
Fallow	1668	-4715	-3047	469	-2875	-2406			Cropland	Water bodies	1467	19.65		Cropland	Fallow	328	0.95
Forest	179	-765	-586	113	-546	-433			Cropland	Built-up	549	15.3		Forest	Cropland	265	2.95
Grassland	1	-1	0	1	-1	0			Forest	Cropland	406	4.4		Cropland	Water bodies	219	3.85
Others	0	0	0	0	0	0			Water bodies	Cropland	401	9.15		Forest	Plantations	199	11.75
Plantations	316	-19	297	417	-21	396			Cropland	Shrubland	328	7.65		Cropland	Plantations	170	3.1
Shrubland	577	-2494	-1917	233	-971	-738			Forest	Plantations	244	14.2		Cropland	Built-up	150	3.65
Water bodies	1734	-445	1289	241	-1165	-924			Shrubland	Built-up	200	28.4		Cropland	Shrubland	102	1.5
Wasteland	20	-1	19	19	-11	8			Fallow	Built-up	186	19.8		Shrubland	Fallow	96	2.85
									Shrubland	Water bodies	175	14.05		Fallow	Built-up	77	5.9
														Fallow	Shrubland	68	2.7

## Sheet: AEZ7
AEZ7: Deccan plateau (Telangana) and Eastern Ghats
AEZ area: 164734 km2
										Abbreviation: NT - National Total of the respective land cover conversion
Gains, Losses, and Net Changes (km2/decade)									Land cover conversions (Area in km2/decade)
	1985-1995			1995-2005					1985-1995					1995-2005
LULC Classes	Gains	Losses	Net Change	Gains	Losses	Net Change			From	To	Area	% of NT		From	To	Area	% of NT
Barren	63	-25	38	15	-42	-27			Fallow	Cropland	1122	4.9		Fallow	Cropland	933	1.15
Built-up	410	-13	397	821	-10	811			Cropland	Water bodies	1034	13.85		Water bodies	Cropland	923	12.3
Cropland	2390	-3031	-641	2682	-1667	1015			Cropland	Fallow	1024	2.75		Cropland	Fallow	517	1.5
Fallow	1151	-1386	-235	723	-1545	-822			Shrubland	Cropland	487	5.75		Fallow	Built-up	500	38.15
Forest	320	-523	-203	207	-538	-331			Water bodies	Cropland	485	11.05		Cropland	Water bodies	412	7.25
Grassland	5	-1	4	1	-1	0			Cropland	Plantations	369	8.8		Plantations	Cropland	325	5
Others	0	0	0	0	0	0			Cropland	Shrubland	303	7.1		Cropland	Built-up	294	7.15
Plantations	426	-113	313	287	-346	-59			Forest	Shrubland	237	3.25		Shrubland	Cropland	281	2.75
Shrubland	664	-815	-151	393	-504	-111			Forest	Cropland	186	2		Cropland	Plantations	246	4.45
Water bodies	1165	-698	467	620	-1122	-502			Cropland	Built-up	174	4.85		Forest	Cropland	206	2.3
Wasteland	30	-21	9	33	-7	26			Fallow	Built-up	128	13.65		Forest	Shrubland	165	2
									Water bodies	Forest	109	28.9		Forest	Water bodies	130	8.3
									Cropland	Forest	107	5.55		Shrubland	Fallow	103	3.05
									Shrubland	Forest	101	5.9		Cropland	Shrubland	100	1.45
									Plantations	Cropland	92	2		Cropland	Forest	88	3.3
									Shrubland	Built-up	90	12.8		Water bodies	Shrubland	64	4.45
									Shrubland	Water bodies	74	5.95		Water bodies	Fallow	62	6
									Fallow	Shrubland	71	4.7		Fallow	Shrubland	60	2.4

## Sheet: AEZ8
AEZ8: Eastern Ghats and Tamil Nadu Uplands and Deccan (Karnataka) Plateau
AEZ area: 184828 km2
										Abbreviation: NT - National Total of the respective land cover conversion
Gains, Losses, and Net Changes (km2/decade)									Land cover conversions (Area in km2/decade)
	1985-1995			1995-2005					1985-1995					1995-2005
LULC Classes	Gains	Losses	Net Change	Gains	Losses	Net Change			From	To	Area	% of NT		From	To	Area	% of NT
Barren	16	-40	-24	70	-165	-95			Fallow	Cropland	7763	34		Fallow	Cropland	10674	13.3
Built-up	651	-2	649	1062	-18	1044			Cropland	Fallow	7571	20.5		Cropland	Fallow	7866	22.8
Cropland	12528	-10465	2063	18641	-13201	5440			Plantations	Cropland	3353	72.9		Plantations	Cropland	4235	64.85
Fallow	10516	-9543	973	12388	-13584	-1196			Cropland	Plantations	2127	50.8		Cropland	Plantations	3460	62.85
Forest	158	-266	-108	571	-1228	-657			Plantations	Fallow	1845	75.45		Plantations	Fallow	2105	91.85
Grassland	85	-222	-137	258	-446	-188			Fallow	Plantations	1247	69.35		Fallow	Plantations	1945	81.1
Others	0	0	0	0	0	0			Shrubland	Cropland	844	9.95		Shrubland	Cropland	1878	18.3
Plantations	3762	-5722	-1960	6723	-6855	-132			Shrubland	Fallow	581	41.6		Shrubland	Fallow	1506	44.35
Shrubland	406	-1924	-1518	1574	-4239	-2665			Cropland	Water bodies	305	4.1		Wasteland	Cropland	774	20.6
Water bodies	733	-347	386	728	-954	-226								Forest	Plantations	600	35.45
Wasteland	244	-568	-324	132	-1455	-1323								Water bodies	Cropland	576	7.65
														Shrubland	Plantations	531	58.1
														Cropland	Shrubland	499	7.25
														Cropland	Built-up	475	11.5
														Wasteland	Fallow	424	22.9

[truncated: 11 more sheets: AEZ9, AEZ10, AEZ11, AEZ12, AEZ13, AEZ14, AEZ15, AEZ16, AEZ17, AEZ18, AEZ19]
