# Supplementary material for: Dynamics and determinants of land change in India: integrating satellite data with village socioeconomics
Source: Reg Environ Change. 2016 Oct 27;17(3):753–66. doi: 10.1007/s10113-016-1068-2 (PMC7064035; doi:10.1007/s10113-016-1068-2)
Supplement: Supplementary file 3 — Supplementary material 3 (XLS 49 kb) [file 10113_2016_1068_MOESM3_ESM.xls]

## Sheet: Case study statistics
This data file provides shows the grouping of causal factors identified from individual case studies into broad categories. The Study # corresponds to case-studies summarized in Tables S8-S11.
The aggregate results of this dataset is shown in Fig. 5.
Cropland to fallow land
	Broad grouping of factors
Study #	New income opportunities (e.g. mining, brick klins)	Labor shortage (shift to off-farm jobs)	Unstable/Lack of Infrastructure (irrigation, electricity)	Poverty (lack of investment)	Land Fragmentation	Large Land Holdings (diversification)	Lack of Critical Support Services	Lack of knowledge (for reclaimation, soil/water management)	Improvements in Irrigation	Droughts/Deficient rainfall	Erratic Rainfall	Imperfect labor market	Land Tenancy/Rental Markets	Lack of Access to Markets	Insects/Wild Animal Menance	History of Cropping (legumes)
A1	0	1	1	0	0	0	0	0	0	1	0	0	0	0	0	0
A2	0	1	1	1	0	1	0	0	1	1	1	0	0	0	0	0
A3	0	0	0	0	0	1	0	0	1	0	0	0	1	0	0	0
A4	0	0	0	1	0	0	0	0	0	1	1	0	0	0	0	0
A5	0	0	0	0	0	0	0	0	1	0	0	0	0	0	0	0
A6	0	1	1	0	1	1	0	1	0	0	0	0	0	0	1	0
A7	1	1	0	0	1	0	0	0	0	0	0	0	0	0	0	0
A8	1	1	1	1	1	0	1	0	1	1	0	0	1	0	0	0
A9	1	1	1	1	1	1	0	1	0	1	1	1	1	0	0	1
A10	1	1	0	0	0	0	0	0	0	0	0	0	0	0	0	0
A11	0	1	0	1	1	0	1	0	0	0	0	1	0	0	0	0
A12	1	0	0	0	0	1	0	1	0	0	0	0	0	0	0	0
A13	1	1	1	0	0	0	0	0	0	0	0	1	0	0	0	0
A14	0	0	1	1	1	0	1	0	0	0	0	0	0	0	0	0
A15	1	0	0	0	0	0	0	0	0	0	0	0	0	0	0	0
A16	1	0	0	0	0	0	0	0	0	0	0	0	0	0	0	0
A17	0	0	0	1	0	0	1	0	0	0	0	0	0	0	0	0
A18	0	0	0	0	0	0	0	1	0	0	0	0	0	0	0	0
A19	1	0	0	0	0	0	0	0	0	0	0	0	0	0	0	0
A20	1	0	0	0	0	0	0	0	0	0	0	0	0	0	0	0
A21	0	0	1	0	0	0	1	0	0	0	0	0	0	1	0	0
Total	10	9	8	7	6	5	5	4	4	5	3	3	3	1	1	1
Reclaimation of wasteland/fallow land to cropland
	Broad grouping of factors
Study #	Critical Support Services	Education level/Exposure	Infrastructure (e.g. irrigation extension, electricity)	Access to Markets	Credit Availability (investment)	Large Land Holdings	Land Tenure/Ownership	Family Labor Availability	High Rainfall	History of Cropping (legumes)	Population Pressure
B1	0	1	0	0	0	1	0	0	0	0	0
B2	0	1	1	0	1	0	1	1	0	1	0
B3	0	0	1	1	0	0	0	0	1	0	0
B4	0	1	0	0	1	0	0	0	0	0	0
B5	1	1	1	1	1	1	0	0	0	0	0
B6	1	0	0	1	0	0	0	0	0	0	0
B7	1	0	0	0	0	0	0	0	0	0	0
B8	1	0	1	1	0	0	0	0	0	0	0
B9	1	0	0	0	0	0	0	0	0	0	0
B10	1	1	1	0	0	0	0	0	0	0	0
B11	1	0	0	0	0	0	0	0	0	0	0
B12	0	0	0	0	0	0	0	0	0	0	1
B13	1	1	0	0	0	0	0	0	0	0	0
B14	1	0	0	0	0	0	0	0	0	0	0
B15	1	0	0	0	0	0	0	0	0	0	0
B16	0	1	1	0	0	0	0	1	0	0	0
Total	10	7	6	4	3	2	1	2	1	1	1
Forest area loss
	Broad grouping of factors
Study #	Illeagal Forest Encroachment (weak management)	Domestic Use/Subsistence	Human Pressure (dams, roads, settlements)	Industrial Exploitation	Livestock (Overgrazing, fodder)	Higher Income Dependency on Forests	Government-aided Deforestation (e.g. for landless people)	Shifting Cultivation	Natural Factors (insects, wildlife grazing, fires, diseases)	Local Market Demands (tourism, medicines)	Faulty Land Reforms	Climate Change	Poor Land Management (e.g. forest fire)
C1	1	1	1	1	1	0	0	0	0	0	0	0	0
C2	0	0	0	1	0	0	0	0	0	0	0	0	0
C3	0	1	1	0	1	0	0	0	0	0	0	0	1
C4	0	0	0	1	0	0	0	0	0	0	0	0	0
C5	0	0	0	0	1	0	0	0	0	0	0	0	0
C6	1	1	1	1	1	0	0	1	0	0	0	0	0
C7	1	1	0	0	1	0	0	0	1	0	0	0	0
C8	1	1	1	1	1	1	0	0	0	0	0	0	0
C9	0	1	0	0	1	1	0	0	0	1	0	0	0
C10	1	1	0	0	0	0	0	0	0	0	0	0	0
C11	1	1	1	1	1	1	0	0	0	0	0	0	0
C12	1	1	0	0	0	0	0	0	0	0	0	0	0
C13	1	0	1	0	0	1	0	0	0	1	0	0	0
C14	1	1	1	0	1	0	0	1	0	0	1	0	0
C15	1	0	1	0	0	0	0	0	1	0	0	1	0
C16	1	0	1	0	0	0	0	0	0	0	0	0	0
C17	1	0	1	1	0	1	1	0	0	0	0	0	0
C18	1	1	1	0	0	0	0	0	0	0	0	0	0
C19	1	1	0	0	0	1	0	0	0	0	0	0	0
C20	1	1	0	0	1	1	0	0	0	0	0	0	0
C21	0	0	0	1	0	0	0	0	0	0	0	0	0
C22	1	1	0	0	1	0	0	0	0	0	0	0	0
C23	0	1	0	0	0	0	0	0	0	0	0	0	0
C24	0	1	0	0	1	0	0	0	0	0	0	0	0
C25	1	1	0	0	0	1	0	1	0	0	0	0	0
C26	1	0	1	0	0	0	0	0	0	0	0	0	0
C27	1	1	0	1	0	0	0	0	0	0	0	0	0
C28	1	1	1	1	0	0	0	0	1	0	0	0	0
C29	1	0	0	1	0	0	0	0	0	0	0	0	0
C30	0	1	0	1	0	0	0	0	0	0	0	0	0
C31	0	0	1	1	0	0	0	0	0	0	1	0	0
C32	1	0	0	0	0	1	1	0	0	0	0	1	0
C33	1	0	0	0	0	0	1	0	0	0	0	0	0
C34	1	1	1	0	0	0	0	0	0	0	0	0	0
C35	0	0	1	0	0	0	0	0	0	0	0	0	0
C36	0	0	0	1	0	0	0	0	0	0	0	0	0
C37	1	1	1	0	0	1	0	0	0	0	0	0	0
C38	0	0	1	0	0	0	0	0	0	0	0	0	0
C39	0	0	1	0	0	0	0	0	0	0	0	0	0
C40	1	0	1	0	0	1	1	0	0	0	0	0	0
C41	0	0	1	0	0	0	0	0	0	0	0	0	0
C42	0	1	0	1	0	0	0	0	0	0	0	0	0
Total	26	23	21	15	12	11	4	3	3	2	2	2	1
Forest area gain
	Broad grouping of factors
Study #	People's Participation (dependency on forests)	Education/Social Awareness	Efficient Forest Management	Land Tenure (institutional framework)	Degree of Monitoring/Protection	Passive Forces (succession, climate change)	Compensatory Afforestation	Religious & Cultural Practices
D1	0	0	1	1	1	0	0	0
D2	1	1	0	1	0	0	0	0
D3	1	0	1	1	0	0	0	0
D4	0	0	0	0	0	0	1	0
D5	1	1	1	0	0	0	0	0
D6	1	1	0	1	0	1	0	1
D7	0	0	0	0	0	1	0	0
D8	1	1	1	1	1	0	0	0
D9	1	0	0	0	0	0	0	0
D10	0	0	0	0	0	1	0	0
D11	0	0	0	0	1	0	0	0
D12	0	0	0	0	1	0	0	0
D13	1	1	1	0	0	0	0	0
D14	1	1	0	0	0	0	0	0
D15	1	1	0	0	0	0	0	0
D16	1	0	1	0	0	0	0	0
D17	1	1	0	1	1	0	0	0
D18	1	1	1	1	0	0	0	0
D19	1	0	1	1	0	0	0	0
D20	1	1	1	1	0	0	0	0
D21	1	1	0	0	0	0	0	0
D22	1	0	1	1	0	0	0	0
D23	1	0	1	0	1	0	0	0
Total	17	11	11	10	6	3	1	1
