# Supplementary material for: Dynamics and determinants of land change in India: integrating satellite data with village socioeconomics
Source: Reg Environ Change. 2016 Oct 27;17(3):753–66. doi: 10.1007/s10113-016-1068-2 (PMC7064035; doi:10.1007/s10113-016-1068-2)
Supplement: Supplementary file 4 — Supplementary material 4 (XLS 79 kb) [file 10113_2016_1068_MOESM4_ESM.xls]

## Sheet: Fallow_Ground_Statistics
Annual fallow land area estimates complied from district-level ground statistics published by the Government of India (DES: Directorate of Economics and Statistics). Year: 1984-2012.
For the period 1998-2012, digitial data was available from http://lus.dacnet.nic.in/ . For 1984-1997, we obtained data from hard copy books published by the DES.
As ground statistics are provided at district level, we cannot aggregate the data to exactly match the AEZ boundaries. Therefore, we have aggregated the data to state level (every state consists of multiple districts) that overlaps significantly with the AEZ hotspots.
Terminology of fallow land according to DES:
Long Fallows: All land which was taken up for cultivation but is out of cultivation for a period of not less than one year and not more than five years.
Current Fallows: This represents cropped area which is kept fallow during the current year.
Classification of Land Areas as Long Fallows vs Short Fallows
(1984-1985 to 2012)
Units: % of region's total land area
Region/Year	Fallow Land
	Long Fallows	Current Fallows
Rajasthan State (covers AEZ2)
1984	5.91173	7.31665
1985	6.50758	5.89129															Note: The spikes observed in current fallow area direcly correspond to drought years.
1986	6.53717	6.58975
1987	8.77921	15.0117
1988	6.68068	4.45865
1989	6.07919	6.83544
1990	5.62578	5.29589
1991	6.34981	7.17601
1992	5.44494	4.49317
1993	5.79664	6.40696
1994	5.35	4.87399
1995	5.75884	5.94574
1996	5.89971	5.33602
1997	5.80201	4.66087
1998	6.67445	6.53145
1999	7.32967	7.69747
2000	7.13264	7.04801
2001	6.77368	5.30862
2002	9.51089	19.5179
2003	7.02446	3.72089
2004	6.30946	6.71803
2005	6.60713	5.57404
2006	6.61024	5.65884
2007	6.32331	5.03064
2008	6.15115	4.56668
2009	5.97607	5.9965
2010	5.03648	3.60374
2011	5.41337	4.31027
2012	5.90656	5.45423
Tamil Nadu State (Covers AEZ8)
1984	4.69411	11.9738
1985	6.42951	10.857
1986	7.20388	11.1752
1987	6.51791	10.4363
1988	6.88515	11.8932
1989	10.8056	6.52024
1990	8.01905	9.70889
1991	8.17267	8.14963
1992	8.07716	7.39318
1993	7.48022	7.16535
1994	7.92064	7.69763
1995	8.68963	9.94309
1996	9.4553	7.90891
1997	9.00566	7.62613
1998	8.54747	7.35498
1999	8.77531	8.35194
2000	9.4527	8.72912
2001	10.846	7.89778
2002	11.4772	11.5695
2003	14.3011	7.32325
2004	13.0805	5.31204
2005	11.6527	5.82636
2006	11.4608	6.96246
2007	11.5069	7.53051
2008	11.4992	7.77616
2009	11.8315	8.57055
2010	12.1231	7.78792
2011	12.2305	7.41963
2012	13.0131	10.0361
National Scale
1984	3.25526	4.93103
1985	3.29868	4.88812
1986	3.3622	5.32443
1987	3.56322	6.86006
1988	3.36159	4.69875
1989	3.36954	4.49163
1990	3.1693	4.49482
1991	3.26041	4.81207
1992	3.17374	4.64334
1993	3.22504	4.71719
1994	3.27036	4.3467
1995	3.28528	4.53661
1996	3.3458	4.37363
1997	3.30914	4.6863
1998	3.31397	4.45502
1999	3.3783	4.93464
2000	3.37276	4.84239
2001	3.46096	5.0292
2002	3.89233	7.15816
2003	3.71061	4.73596
2004	3.49731	4.73889
2005	3.47148	4.60495
2006	3.43873	5.04685
2007	3.38682	4.82817
2008	3.37469	4.75683
2009	3.54634	5.23836
2010	3.37493	4.66749
2011	3.48773	4.81173
2012	3.43199	4.88756
